# Supplementary material for: IGF2BP2 Regulates the Progression of Alzheimer's Disease Through m6A‐Mediated NLRP3 Inflammasome
Source: Immun Inflamm Dis. 2025 Jan 9;13(1):e70121. doi: 10.1002/iid3.70121 (PMC11713527; doi:10.1002/iid3.70121)
Supplement: Supplementary file 1 — Supporting information. [file IID3-13-e70121-s002.xlsx]

## Sheet: Sheet1
	Table S1. Sequences of shRNA
	Primers	Sequences
	sh-IGF2BP2-1	CTTGCAGGATTTGAGCATTTA
	sh-IGF2BP2-2	GCCGTTTCTTTGTTGTGGAAA
	sh-IGF2BP2-3	CCTCTCGGGTAAAGTGGAATT
