# Supplementary material for: IGF2BP2 Regulates the Progression of Alzheimer's Disease Through m6A‐Mediated NLRP3 Inflammasome
Source: Immun Inflamm Dis. 2025 Jan 9;13(1):e70121. doi: 10.1002/iid3.70121 (PMC11713527; doi:10.1002/iid3.70121)
Supplement: Supplementary file 2 — Supporting information. [file IID3-13-e70121-s001.xlsx]

## Sheet: Sheet1
Table S2. Sequences of primers
Primers	Forward	Reverse
IGF2BP2	GGTCCCCACCCAGTTTGTTG	GTGGCATGGATGGTGACAGG
β-actin	TCAGGTCATCACTATCGGCAAT	AAAGAAAGGGTGTAAAACGCA
IL-1β	TGCCACCTTTTGACAGTGATG	TTCTTGTGACCCTGAGCGAC
